# Supplementary material for: Towards Understanding the Development of Breast Cancer: The Role of RhoJ in the Obesity Microenvironment
Source: Cells. 2024 Jan 17;13(2):174. doi: 10.3390/cells13020174 (PMC10814036; doi:10.3390/cells13020174)
Supplement: Supplementary file 1 [file cells-13-00174-s001.zip]

Archive with 1 entries (1 files):
- cells-2708942-supplementary.pdf
